# Supplementary material for: The intriguing evolution of effect sizes in biomedical research over time: smaller but more often statistically significant
Source: Gigascience. 2017 Dec 6;7(1):gix121. doi: 10.1093/gigascience/gix121 (PMC5765564; doi:10.1093/gigascience/gix121)
Supplement: Supplemental materials [file gix121_supp.zip]

Archive with 2 entries (2 files):
- Supplementary File 1.pdf
- Supplementary_data.pdf
